# Supplementary material for: Body Size Modulates the Impact of the Dispersive Patch Position During Radiofrequency Cardiac Ablation
Source: Bioengineering (Basel). 2025 Sep 24;12(10):1017. doi: 10.3390/bioengineering12101017 (PMC12561034; doi:10.3390/bioengineering12101017)
Supplement: Supplementary file 1 [file bioengineering-12-01017-s001.zip]

Archive with 1 entries (1 files):
- bioengineering-3872945-supplementary.xlsx
