# Supplementary material for: Body Size Modulates the Impact of the Dispersive Patch Position During Radiofrequency Cardiac Ablation
Source: Bioengineering (Basel). 2025 Sep 24;12(10):1017. doi: 10.3390/bioengineering12101017 (PMC12561034; doi:10.3390/bioengineering12101017)
Supplement: Supplementary file 1 [file bioengineering-12-01017-s001.zip › bioengineering-3872945-supplementary.xlsx]

## Sheet: Results
ID: Insertion depth				Position of dispersive patch										Differences
WT: Wall cardiac thickness				POSTERIOR DP º DISCORDANT					ANTERIOR DP º CONCORDANT					DIFFERENCES (CONCORDANT-DISCORDANT)
		Generic pattern (61% fat)		Impedance (W) t=0 s	Current (mA) t=15 s	Maximum width (mm)	Surface width (mm)	Depth (mm)	Impedance (W) t=0 s	Current (mA) t=15 s	Maximum width (mm)	Surface with (mm)	Depth (mm)	Impedance (W) t=0 s	Current (mA) T=15 s	Maximum width (mm)	Surface width (mm)	Depth (mm)
Small swine	1	WT = 4 mm	ID = 0.3 mm	128.804	487.755	7.22044	5.15874	4.5456	108.413	534.449	8.34358	5.83966	5.1846	-20.3917	46.6933	1.12314	0.68092	0.639
	2		ID = 0.4 mm	129.913	486.226	7.45412	5.31954	4.6901	109.461	532.749	8.58086	5.98142	5.3233	-20.4528	46.5232	1.12674	0.66188	0.6332
	3		ID = 0.5 mm	131.007	484.771	7.68222	5.46096	4.8291	110.493	531.147	8.79786	6.14668	5.4545	-20.5137	46.3753	1.11564	0.68572	0.6254
	4		ID = 0.6 mm	132.152	483.272	7.8947	5.56778	4.967	111.576	529.488	9.01754	6.22674	5.5818	-20.5755	46.2165	1.12284	0.65896	0.6148
	5		ID = 0.7 mm	133.287	481.89	8.12628	5.7173	5.1083	112.649	527.998	9.23488	6.39968	5.7179	-20.6373	46.1078	1.1086	0.68238	0.6096
	6	WT = 5 mm	ID = 0.3 mm	128.486	488.463	7.1809	5.18494	4.3064	108.068	535.465	8.26292	5.8712	5.1619	-20.4181	47.0018	1.08202	0.68626	0.8555
	7		ID = 0.4 mm	129.588	486.94	7.39428	5.3275	4.481	109.109	533.771	8.46824	6.02952	5.2975	-20.4793	46.831	1.07396	0.70202	0.8165
	8		ID = 0.5 mm	130.674	485.502	7.6263	5.47576	4.6615	110.134	532.19	8.68886	6.16142	5.4278	-20.5402	46.6879	1.06256	0.68566	0.7663
	9		ID = 0.6 mm	131.81	484.028	7.83384	5.588	4.857	111.209	530.567	8.89584	6.24748	5.5605	-20.6019	46.5384	1.062	0.65948	0.7035
	10		ID = 0.7 mm	132.937	482.68	8.06028	5.74502	5.0841	112.273	529.114	9.10394	6.43386	5.6973	-20.6639	46.4344	1.04366	0.68884	0.6132
	11	WT = 6 mm	ID = 0.3 mm	128.227	489.046	7.21004	5.21048	4.2191	107.786	536.316	8.29498	5.8916	4.8698	-20.4418	47.2702	1.08494	0.68112	0.6507
	12		ID = 0.4 mm	129.325	487.528	7.43784	5.35312	4.3602	108.822	534.628	8.4696	6.02542	5.0165	-20.5031	47.1001	1.03176	0.6723	0.6563
	13		ID = 0.5 mm	130.405	486.109	7.663	5.5055	4.5101	109.841	533.077	8.69864	6.19344	5.168	-20.5641	46.9678	1.03564	0.68794	0.6579
	14		ID = 0.6 mm	131.537	484.648	7.85276	5.61234	4.6543	110.911	531.471	8.90856	6.27768	5.3247	-20.6258	46.8229	1.0558	0.66534	0.6704
	15		ID = 0.7 mm	132.657	483.313	8.06592	5.75796	4.8151	111.969	530.049	9.10192	6.43928	5.4939	-20.6879	46.7358	1.036	0.68132	0.6788
	16	WT = 7 mm	ID = 0.3 mm	128.008	489.53	7.21458	5.23688	4.2211	107.545	537.03	8.31528	5.91334	4.8377	-20.4632	47.4999	1.1007	0.67646	0.6166
	17		ID = 0.4 mm	129.102	488.029	7.46688	5.36488	4.3603	108.578	535.367	8.51072	6.05184	4.9713	-20.5244	47.3382	1.04384	0.68696	0.611
	18		ID = 0.5 mm	130.179	486.624	7.6735	5.53128	4.5034	109.594	533.839	8.7237	6.22156	5.1115	-20.5855	47.2144	1.0502	0.69028	0.6081
	19		ID = 0.6 mm	131.307	485.168	7.8769	5.63326	4.641	110.659	532.239	8.92608	6.30258	5.2453	-20.6474	47.0708	1.04918	0.66932	0.6043
	20		ID = 0.7 mm	132.423	483.847	8.09598	5.78056	4.7895	111.713	530.837	8.93434	6.28846	5.2539	-20.7096	46.9908	0.83836	0.5079	0.4644
			Mean	130.591	485.768	7.65154	5.47659	4.63021	110.04	532.59	8.71392	6.14714	5.28499	-20.5514	46.821	1.06238	0.670553	0.654775
			SD	1.64265	2.21217	0.318355	0.199778	0.266631	1.56108	2.51758	0.298492	0.188154	0.254629	0.0933277	0.379768	0.0617947	0.0399473	0.08379
				POSTERIOR DP º DISCORDANT					ANTERIOR DP º CONCORDANT					DIFFERENCES (CONCORDANT-DISCORDANT)
		Generic pattern (61% fat)		Impedance (W) t=0 s	Current (mA) t=15 s	Maximum width (mm)	Surface width (mm)	Depth (mm)	Impedance (W) t=0 s	Current (mA) T=15 s	Maximum width (mm)	Surface with (mm)	Depth (mm)	Impedance (W) t=0 s	Current (mA) t=15 s	Maximum width (mm)	Surface width (mm)	Depth (mm)
Big swine	21	WT = 4 mm	ID = 0.3 mm	128.366	488.593	7.19124	5.16068	4.5758	110.099	529.915	8.13782	5.76816	5.1413	-18.2672	41.3225	0.94658	0.60748	0.5655
	22		ID = 0.4 mm	129.409	487.167	7.43272	5.33002	4.7212	111.097	528.337	8.37458	5.94244	5.2816	-18.3128	41.1699	0.94186	0.61242	0.5604
	23		ID = 0.5 mm	130.476	485.745	7.63338	5.46262	4.8629	112.117	526.765	8.58428	6.05818	5.4151	-18.3588	41.0204	0.9509	0.59556	0.5522
	24		ID = 0.6 mm	131.569	484.354	7.87442	5.58076	5.0104	113.164	525.242	8.81514	6.19334	5.5574	-18.405	40.8883	0.94072	0.61258	0.547
	25		ID = 0.7 mm	132.708	482.964	8.09882	5.74026	5.1574	114.257	523.73	9.03108	6.35434	5.7003	-18.4517	40.7664	0.93226	0.61408	0.5429
	26	WT = 5 mm	ID = 0.3 mm	128.084	489.23	7.15256	5.18784	4.3359	109.791	530.806	8.0638	5.79412	5.1067	-18.2926	41.5759	0.91124	0.60628	0.7708
	27		ID = 0.4 mm	129.121	487.819	7.39066	5.34218	4.5175	110.783	529.246	8.2977	5.94876	5.2482	-18.3382	41.4273	0.90704	0.60658	0.7307
	28		ID = 0.5 mm	130.18	486.415	7.60004	5.48236	4.7105	111.795	527.699	8.50282	6.07434	5.3846	-18.3842	41.2832	0.90278	0.59198	0.6741
	29		ID = 0.6 mm	131.265	485.046	7.80666	5.60126	4.922	112.834	526.203	8.70958	6.20254	5.5276	-18.4305	41.1573	0.90292	0.60128	0.6056
	30		ID = 0.7 mm	132.396	483.664	8.01578	5.75	5.1394	113.918	524.699	8.92248	6.35746	5.6696	-18.4772	41.035	0.9067	0.60746	0.5302
	31	WT = 6 mm	ID = 0.3 mm	127.859	489.745	7.17224	5.20944	4.2392	109.543	531.541	8.09076	5.8128	4.8087	-18.316	41.7959	0.91852	0.60336	0.5695
	32		ID = 0.4 mm	128.892	488.347	7.40918	5.36608	4.3832	110.53	529.999	8.32088	5.98716	4.9607	-18.3616	41.652	0.9117	0.62108	0.5775
	33		ID = 0.5 mm	129.945	486.947	7.58856	5.50642	4.5332	111.538	528.454	8.4828	6.10798	5.1119	-18.4077	41.5069	0.89424	0.60156	0.5787
	34		ID = 0.6 mm	131.026	485.581	7.81846	5.62984	4.6862	112.572	526.962	8.71844	6.23136	5.2766	-18.454	41.3812	0.89998	0.60152	0.5904
	35		ID = 0.7 mm	132.151	484.244	8.02152	5.77164	4.8504	113.65	525.524	8.9114	6.38088	5.4531	-18.5008	41.2799	0.88988	0.60924	0.6027
	36	WT = 7 mm	ID = 0.3 mm	127.672	490.168	7.18636	5.21412	4.2384	109.334	532.152	8.11712	5.82594	4.7758	-18.3378	41.9846	0.93076	0.61182	0.5374
	37		ID = 0.4 mm	128.701	488.782	7.43294	5.38666	4.3782	110.318	530.628	8.34334	5.99996	4.9122	-18.3835	41.8461	0.9104	0.6133	0.534
	38		ID = 0.5 mm	129.752	487.393	7.61908	5.52322	4.5216	111.323	529.1	8.51296	6.12034	5.0541	-18.4296	41.7064	0.89388	0.59712	0.5325
	39		ID = 0.6 mm	130.829	486.057	7.84424	5.64258	4.667	112.353	527.651	8.73776	6.25594	5.1977	-18.4759	41.5947	0.89352	0.61336	0.5307
	40		ID = 0.7 mm	131.951	484.695	8.04364	5.79508	4.815	113.428	526.174	8.91006	6.406	5.3437	-18.5228	41.4787	0.86642	0.61092	0.5287
			Mean	130.118	486.648	7.61663	5.48415	4.66327	111.722	528.041	8.52924	6.0911	5.24635	-18.3954	41.3936	0.912615	0.606949	0.583075
			SD	1.58502	2.10769	0.314153	0.204634	0.276771	1.52429	2.37867	0.306482	0.204851	0.267266	0.0722654	0.326713	0.0219362	0.00723081	0.0675666
					0.222519
					0.223191
					0.223871
					0.22468
					0.22533
				POSTERIOR DP º DISCORDANT					ANTERIOR DP º CONCORDANT					DIFFERENCES (CONCORDANT-DISCORDANT)
		Generic pattern (61% fat)		Impedance (W) t=0 s	Current (mA) t=15 s	Maximum width (mm)	Surface width (mm)	Depth (mm)	Impedance (W) t=0 s	Current (mA) T=15 s	Maximum width (mm)	Surface with (mm)	Depth (mm)	Impedance (W) t=0 s	Current (mA) t=15 s	Maximum width (mm)	Surface width (mm)	Depth (mm)
Human	41	WT = 4 mm	ID = 0.3 mm	128.577	487.846	6.9712	5.07258	4.379	110.615	528.014	7.83616	5.66014	4.864	-17.962	40.1681	0.86496	0.58756	0.485
	42		ID = 0.4 mm	129.614	486.404	7.19992	5.21562	4.515	111.616	526.382	8.06554	5.7986	4.997	-17.9978	39.9785	0.86562	0.58298	0.482
	43		ID = 0.5 mm	130.682	484.953	7.40546	5.3382	4.651	112.649	524.742	8.2844	5.91394	5.124	-18.0337	39.7894	0.87894	0.57574	0.473
	44		ID = 0.6 mm	131.763	483.551	7.65218	5.49538	4.79	113.694	523.172	8.50566	6.0753	5.258	-18.0699	39.6215	0.85348	0.57992	0.468
	45		ID = 0.7 mm	132.942	482.06	7.87388	5.63556	4.93	114.835	521.501	8.74146	6.21696	5.393	-18.1066	39.4405	0.86758	0.5814	0.463
	46	WT = 5 mm	ID = 0.3 mm	128.322	488.427	6.9504	5.09026	4.13	110.336	528.827	7.7944	5.67778	4.737	-17.9864	40.3999	0.844	0.58752	0.607
	47		ID = 0.4 mm	129.351	486.996	7.17202	5.23704	4.289	111.329	527.208	8.01694	5.8191	4.927	-18.0222	40.2119	0.84492	0.58206	0.638
	48		ID = 0.5 mm	130.414	485.571	7.37346	5.35788	4.464	112.355	525.603	8.21518	5.93662	5.121	-18.0582	40.0326	0.84172	0.57874	0.657
	49		ID = 0.6 mm	131.487	484.182	7.60844	5.51172	4.644	113.393	524.049	8.43884	6.0895	5.252	-18.0943	39.8671	0.8304	0.57778	0.608
	50		ID = 0.7 mm	132.657	482.723	7.82092	5.6484	4.844	114.526	522.42	8.64538	6.22762	5.388	-18.131	39.6972	0.82446	0.57922	0.544
	51	WT = 6 mm	ID = 0.3 mm	128.119	488.893	6.97534	5.10672	4.063	110.109	529.495	7.80718	5.70292	4.56	-18.0099	40.6016	0.83184	0.5962	0.497
	52		ID = 0.4 mm	129.144	487.476	7.19638	5.26072	4.203	111.098	527.895	8.01776	5.84294	4.699	-18.0459	40.4186	0.82138	0.58222	0.496
	53		ID = 0.5 mm	130.201	486.055	7.38806	5.37908	4.344	112.12	526.294	8.21576	5.9561	4.839	-18.0819	40.239	0.8277	0.57702	0.495
	54		ID = 0.6 mm	131.27	484.677	7.60938	5.5325	4.49	113.152	524.753	8.43068	6.10802	4.99	-18.118	40.0762	0.8213	0.57552	0.5
	55		ID = 0.7 mm	132.434	483.22	7.81966	5.66262	4.638	114.279	523.124	8.63982	6.24588	5.143	-18.1549	39.9046	0.82016	0.58326	0.505
	56	WT = 7 mm	ID = 0.3 mm	127.949	489.286	7.01444	5.12528	4.073	109.916	530.069	7.84022	5.72438	4.551	-18.033	40.7828	0.82578	0.5991	0.478
	57		ID = 0.4 mm	128.972	487.875	7.21272	5.27262	4.209	110.903	528.477	8.05716	5.85924	4.68	-18.069	40.6021	0.84444	0.58662	0.471
	58		ID = 0.5 mm	130.025	486.474	7.42106	5.40344	4.345	111.919	526.904	8.24384	5.98304	4.814	-18.1052	40.4309	0.82278	0.5796	0.469
	59		ID = 0.6 mm	131.089	485.101	7.6209	5.54894	4.485	112.947	525.371	8.4558	6.13692	4.951	-18.1416	40.2696	0.8349	0.58798	0.466
	60		ID = 0.7 mm	132.248	483.665	7.85314	5.68608	4.628	114.07	523.771	8.66398	6.26434	5.091	-18.1785	40.1062	0.81084	0.57826	0.463
			Mean	130.363	485.772	7.40695	5.37903	4.4557	112.293	525.904	8.24581	5.96197	4.96895	-18.07	40.1319	0.83886	0.582935	0.51325
			SD	1.58604	2.141	0.31345	0.20357	0.253347	1.53892	2.4566	0.309735	0.199913	0.253268	0.0592137	0.351737	0.0189064	0.00634214	0.0623183
